# Supplementary material for: Lower Limb Inter-Joint Coordination and End-Point Control During Gait in Adolescents with Early Treated Unilateral Developmental Dysplasia of the Hip
Source: Bioengineering (Basel). 2025 Jul 31;12(8):836. doi: 10.3390/bioengineering12080836 (PMC12383746; doi:10.3390/bioengineering12080836)
Supplement: Supplementary file 1 [file bioengineering-12-00836-s001.zip]

Archive with 1 entries (1 files):
- bioengineering-3715007-supplementary.pdf
